# Supplementary material for: Genetic Diversity and Population Structure in Türkiye Bread Wheat Genotypes Revealed by Simple Sequence Repeats (SSR) Markers
Source: Genes (Basel). 2023 May 29;14(6):1182. doi: 10.3390/genes14061182 (PMC10298624; doi:10.3390/genes14061182)
Supplement: Supplementary file 1 [file genes-14-01182-s001.zip]

Archive with 1 entries (1 files):
- genes-2406776-supplementary.pdf
